# Supplementary material for: Variations of rhizosphere and bulk soil microbial community in successive planting of Chinese fir (Cunninghamia lanceolata)
Source: Front Plant Sci. 2022 Aug 12;13:954777. doi: 10.3389/fpls.2022.954777 (PMC9411970; doi:10.3389/fpls.2022.954777)
Supplement: Supplementary file 1 [file Data_Sheet_1.zip]

Archive with 7 entries (7 files):
- Supplementary Tables/Table S1.docx
- Supplementary Tables/Table S2.docx
- Supplementary Tables/Table S3.docx
- Supplementary Tables/Table S4.docx
- Supplementary Tables/Table S5.docx
- Supplementary Tables/Table S6.docx
- Supplementary Tables/Table S7.docx
